# Supplementary material for: Immune reconstitution efficacy and associated risk factors for immunological non-response in people living with HIV during long-term antiretroviral therapy: a single-center retrospective cohort study at a tertiary care hospital in China
Source: Front Immunol. 2026 Mar 13;17:1776587. doi: 10.3389/fimmu.2026.1776587 (PMC13021817; doi:10.3389/fimmu.2026.1776587)
Supplement: Supplementary file 1 [file Table1.xlsx]

## Sheet: S1
Supplementary Table 1. Median CD4 counts over follow-up among PLWH stratified by baseline CD4 count groups
CD4 counts, cells/μl	0M	6M	12M	24M	36M	48	60M	72M	84M	96M
<50	22.0 (12.0, 35.56)	108.04 (71.44, 162.0)	169.53 (118.70, 248.95)	238.03 (170.73, 328.50)	297.56 (210.68, 397.50)	322.19 (236.02, 444.32)	370.29 (260.96, 476.32)
50-199	141.80 (95.0, 173.39)	237.08 (173.92, 310.0)	286.17 (209.48, 368.94)	338.50 (255.16, 437.50)	374.49 (289.23, 480.46)	411.98 (319.19, 521.36)	443.71 (340.51, 546.70)	459.14 (358.61, 592.25)	485.21 (367.39, 618.95)	492.86 (387.75, 620.23)
200-349	279.0 (243.0, 314.53)	403.50 (328.89, 488.96)	449.16 (363.52, 551.18)	492.16 (406.71, 604.55)	534.71 (432.27, 654.28)	561.16 (456.77, 686.96)	574.60 (471.57, 712.05)	601.61 (479.24, 752.39)	618.90 (501.94, 767.92)	634.24 (504.82, 786.46)
350-499	413.0 (378.09, 452.27)	527.49 (444.80, 630.28)	578.32 (483.52, 691.04)	614.98 (511.65, 745.80)	648.74 (532.35, 797.93)	681.64 (566.38, 824.55)	703.98 (582.36, 846.77)	693.06 (590.38, 854.08)	703.07 (591.55, 855.30)
≥500	597.65 (540.11, 693.02)	692.63 (577.30, 830.15)	737.14 (611.35, 883.12)	794.68 (654.28, 949.87)	821.75 (677.92, 995.08)	841.18 (700.46, 1009.82)	858.39 (702.46, 1024.80)	873.44 (682.58, 1050.30)
Note: Values are presented as median (interquartile range, IQR). Follow-up time points are expressed in months (M) after ART initiation. CD4 cell count is expressed as cells/µL. The number of participants at each time point varies due to differences in follow-up duration and censoring.

## Sheet: S2
Supplementary Table 2. Median CD4/CD8 ratio over follow-up among PLWH stratified by baseline CD4 count groups
CD4 counts, cells/μl	0M	6M	12M	24M	36M	48	60M	72M	84M	96M
<50	0.04 (0.02, 0.07)	0.11 (0.07, 0.16)	0.16 (0.12, 0.23)	0.23 (0.17, 0.32)	0.31 (0.23, 0.42)	0.36 (0.28, 0.48)	0.41 (0.32, 0.52)
50-199	0.16 (0.10, 0.24)	0.26 (0.17, 0.38)	0.32 (0.22, 0.45)	0.38 (0.27, 0.53)	0.44 (0.32, 0.61)	0.50 (0.36, 0.68)	0.52 (0.38, 0.70)	0.54 (0.41, 0.74)	0.59 (0.43, 0.76)	0.58 (0.42, 0.78)
200-349	0.29 (0.21, 0.40)	0.44 (0.33, 0.60)	0.52 (0.39, 0.70)	0.59 (0.45, 0.78)	0.64 (0.50, 0.84)	0.67 (0.53, 0.87)	0.70 (0.54, 0.92)	0.72 (0.57, 0.94)	0.74 (0.60, 0.98)	0.77 (0.61, 0.98)
350-499	0.38 (0.29, 0.50)	0.56 (0.42, 0.74)	0.65 (0.51, 0.86)	0.72 (0.56, 0.93)	0.76 (0.59, 1.00)	0.80 (0.63, 1.03)	0.82 (0.63, 1.05)	0.87 (0.67, 1.12)	0.86 (0.69, 1.07)
≥500	0.49 (0.36, 0.65)	0.68 (0.52, 0.90)	0.78 (0.60, 1.03)	0.87 (0.66, 1.13)	0.90 (0.69, 1.17)	0.91 (0.70, 1.22)	0.93 (0.72, 1.21)	0.94 (0.73, 1.25)
Note: Values are presented as median (interquartile range, IQR). Follow-up time points are expressed in months (M) after ART initiation. CD4/CD8 ratio is expressed as a unitless value. The number of participants at each time point varies due to differences in follow-up duration and censoring.

## Sheet: S3
Supplementary Table 3. Longitudinal recovery slopes of CD4 count before and after 6 months of ART initiation, stratified by baseline CD4 level
	GEE-estimated log-scale slopes							Transformed estimates (derived from log slopes)
Baseline CD4 group (cells/µL)	0–6 month slope (log/month)	95% CI	P value	>6 month slope (log/month)	95% CI	P value		Monthly change (0–6 months, %)	95% CI	Total fold change in first 6 months	95% CI	Monthly change (>6 months, %)	95% CI
<50	0.351	(0.340, 0.363)	<0.001	0.0149	(0.0139, 0.0159)	<0.001		0.421	(40.4, 43.7)	8.22	(7.67, 8.81)	0.015	(1.4, 1.6)
50–199	0.125	(0.121, 0.128)	<0.001	0.008	(0.0076, 0.0083)	<0.001		0.133	(12.9, 13.7)	2.11	(2.07, 2.16)	0.008	(0.76, 0.84)
200–349	0.075	(0.073, 0.076)	<0.001	0.0053	(0.0051, 0.0055)	<0.001		0.078	(7.6, 7.9)	1.57	(1.55, 1.58)	0.0054	(0.51, 0.56)
350–499	0.049	(0.047, 0.051)	<0.001	0.0044	(0.0041, 0.0047)	<0.001		0.05	(4.8, 5.2)	1.34	(1.33, 1.36)	0.0044	(0.42, 0.47)
≥500	0.023	(0.020, 0.025)	<0.001	0.0039	(0.0035, 0.0042)	<0.001		0.023	(2.1, 2.5)	1.15	(1.13, 1.16)	0.0039	(0.35, 0.42)
Note: Slopes were estimated using generalized estimating equation (GEE) models on the log-transformed CD4 count scale. The 0–6 month slope represents the early recovery phase after ART initiation, and the >6 month slope represents the subsequent recovery phase. Transformed estimates were derived from log-scale coefficients and are presented as estimated monthly percentage change and total fold ch…

## Sheet: S4
Supplementary Table 4. Longitudinal recovery slopes of CD4/CD8 ratio before and after 6 months of ART initiation, stratified by baseline CD4 count
	GEE-estimated log-scale slopes							Transformed estimates (derived from log slopes)
Baseline CD4 group (cells/µL)	0–6 month slope (log/month)	95% CI	P value	>6 month slope (log/month)	95% CI	P value		Monthly change (0–6 months, %)	95% CI	Total fold change in first 6 months	95% CI	Monthly change (>6 months, %)	95% CI
<50	0.227	(0.216, 0.238)	<0.001	0.0161	(0.0149, 0.0173)	<0.001		0.255	(24.1, 26.8)	3.9	(3.66, 4.16)	0.0162	(1.50, 1.74)
50–199	0.105	(0.101, 0.109)	<0.001	0.009	(0.0085, 0.0094)	<0.001		0.111	(10.6, 11.6)	1.88	(1.83, 1.93)	0.009	(0.86, 0.95)
200–349	0.089	(0.087, 0.091)	<0.001	0.0065	(0.0062, 0.0067)	<0.001		0.093	(9.1, 9.6)	1.71	(1.68, 1.73)	0.0065	(0.63, 0.68)
350–499	0.082	(0.080, 0.085)	<0.001	0.0057	(0.0053, 0.0060)	<0.001		0.086	(8.3, 8.9)	1.64	(1.61, 1.67)	0.0057	(0.53, 0.60)
≥500	0.071	(0.068, 0.074)	<0.001	0.0056	(0.0052, 0.0060)	<0.001		0.073	(7.0, 7.7)	1.53	(1.50, 1.56)	0.0056	(0.52, 0.60)
Note: Slopes were estimated using generalized estimating equation (GEE) models on the log-transformed CD4/CD8 ratio scale. The 0–6 month slope represents the early recovery phase after ART initiation, and the >6 month slope represents the subsequent recovery phase. Transformed estimates were derived from log-scale coefficients and are presented as estimated monthly percentage change and total fol…

## Sheet: S5
Supplementary Table 5. Distribution of CD4 count and CD4/CD8 ratio status among participants at predefined follow-up time points
Follow-up time	CD4 ≥500, n	CD4 ≥500 and CD4/CD8 ≥ 0.8, n (%)	CD4 ≥500 and CD4/CD8 < 0.8, n (%)
12 months	4106	1498(36.48)	2595 (63.50)
36 months	5122	2311(45.12)	2800 (54.67)
60 months	5480	2656(48.47)	2808 (51.24)
Last follow-up	5582	2839(50.86)	2743 (49.14)
Note: CD4 normalization was defined as CD4 ≥500 cells/µL. CD4/CD8 ratio normalization was defined as CD4/CD8 ≥0.8. Values are presented as number (percentage), with percentages calculated based on the total number of participants with available data at each predefined follow-up time point.

## Sheet: S6
Supplementary Table 6.1 Concordance between CD4 normalization and CD4/CD8 ratio normalization at 36 months
	CD4/CD8 ≥0.8	CD4/CD8 <0.8	Total
CD4 ≥500	2180 (36.6%)	2050 (34.4%)	4230 (71.2%)
CD4 <500	226 (3.8%)	1495 (25.1%)	1721 (28.8%)
Total	2406 (40.4%)	3545 (59.6%)	5951 (100%)
κ	0.284
McNemar	P < 0.001
Supplementary Table 6.2 Concordance between CD4 normalization and CD4/CD8 ratio normalization at 60 months
	CD4/CD8 ≥0.8	CD4/CD8 <0.8	Total
CD4 ≥500	1396 (43.9%)	1160 (36.4%)	2556 (80.3%)
CD4 <500	199 (6.3%)	427 (13.4%)	626 (19.7%)
Total	1595 (50.1%)	1587 (49.9%)	3182 (100%)
κ	0.257
McNemar	P < 0.001
Supplementary Table 6.3 Concordance between CD4 normalization and CD4/CD8 ratio normalization at 120 months
	CD4/CD8 ≥0.8	CD4/CD8 <0.8	Total
CD4 ≥500	86 (45.5%)	76 (40.2%)	162 (85.7%)
CD4 <500	9 (4.8%)	18 (9.5%)	27 (14.3%)
Total	95 (50.3%)	94 (49.7%)	189 (100%)
κ	0.033
McNemar	P < 0.001
Supplementary Table 6.4 Concordance between CD4 normalization and CD4/CD8 ratio normalization at final follow-up
	CD4/CD8 ≥0.8	CD4/CD8 <0.8	Total
CD4 ≥500	3578 (41.4%)	3099 (35.9%)	6677 (77.3%)
CD4 <500	678 (7.9%)	1282 (14.8%)	1960 (22.7%)
Total	4256 (49.3%)	4381 (50.7%)	8637 (100%)
κ	0.309
McNemar	P < 0.001
Note: CD4 normalization was defined as CD4 ≥500 cells/µL. CD4/CD8 ratio normalization was defined as CD4/CD8 ≥0.8. Agreement between the two endpoints was evaluated using Cohen’s kappa statistic. McNemar’s test was used to assess systematic differences between paired proportions.

## Sheet: S7
Supplementary Table 7. Multicollinearity assessment using VIF
Variable	Category	VIF
Age	30–49	1.13
	≥50	1.18
Transmission route	Blood transfusion	1.09
	Heterosexual	1.39
	Injection drug use	1.06
	Other/Unknown	1.11
Co-infection	HBV	1.01
	HCV	1.05
Baseline CD4	50–199	2.9
	200–349	4.35
	350–499	3.88
	≥500	2.92
Baseline CD4/CD8 ratio	0.30–0.49	1.34
	0.50–0.99	1.33
	≥1.00	1.07
WHO stage	III–IV	1.18
Baseline viral load	5000–30000	1.19
	30000–100000	1.16
	100000–500000	1.15
	>500000	1.07
Note: Variance inflation factors (VIFs) were calculated to assess potential multicollinearity among independent variables included in the multivariable logistic regression model. A VIF value >10 was considered indicative of significant multicollinearity. All VIF values were below this threshold, suggesting no evidence of serious multicollinearity.
